# Supplementary material for: Exposure of Wild Ruminants to Toxoplasma gondii in Alpine Ecosystems, NE Spain
Source: Vet Sci. 2025 Nov 18;12(11):1101. doi: 10.3390/vetsci12111101 (PMC12656981; doi:10.3390/vetsci12111101)
Supplement: Supplementary file 1 [file vetsci-12-01101-s001.zip]

Archive with 1 entries (1 files):
- vetsci-3921880-supplementary.pdf
